# Supplementary material for: Emergence of antiphage functions from random sequence libraries reveals mechanisms of gene birth
Source: Proc Natl Acad Sci U S A. 2025 Oct 15;122(42):e2513255122. doi: 10.1073/pnas.2513255122 (PMC12557735; doi:10.1073/pnas.2513255122)
Supplement: Supplementary file 2 — Dataset S01 (XLSX) [file pnas.2513255122.sd01.xlsx]

## Sheet: Dataset 1
SI Dataset S1. Key resources table. Strains, plasmids, antibodies, reagents, and other resources used in this study.
Resource type	Designation	Source or reference	Identifiers	Additional information
Escherichia coli strain	DH5a	Invitrogen	N/A	Cloning strain
Escherichia coli strain	MegaX DH10B	Invitrogen	N/A	Cloning strain
Escherichia coli strain	MG1655	Maintained by Laub lab	ML-6, IF-1	N/A
pooled ssDNA	ssDNA of 50 NNB codons flanked by cut sites for the type IIS restriction enzyme Esp3I	Integrated DNA Technologies, Inc.	N/A	ssDNA source was amplified and cloned into ML-4051
pooled ssDNA	ssDNA of 50 NYN codons flanked by cut sites for the type IIS restriction enzyme Esp3I	Integrated DNA Technologies, Inc.	N/A	ssDNA source was amplified and cloned into ML-4051
plasmid library	pooled pIF-Ptet-BCD-NNB-random gene library	Frumkin and Laub 2023. Nature Eco Evo	ML-4051, IF-Z3	p15A origin, carbR marker
plasmid library	pooled pIF-Ptet-BCD-NYN-random gene library	This study	IF-Z4	p15A origin, carbR marker
plasmid	pIF-Ptet-BCD-empty	Frumkin and Laub 2023. Nature Eco Evo	ML-4052, IF-806	p15A origin, carbR marker
plasmid	pIF-Ptet-BCD-rip1	This study	IF-816	p15A origin, carbR marker
plasmid	pIF-Ptet-BCD-rip2	This study	IF-822	p15A origin, carbR marker
plasmid	pIF-Ptet-BCD-rip3	This study	IF-828	p15A origin, carbR marker
plasmid	pIF-Ptet-BCD-rip4	This study	IF-831	p15A origin, carbR marker
plasmid	pIF-Ptet-BCD-rip1(M1*)	This study	IF-2340	p15A origin, carbR marker
plasmid	pIF-Ptet-BCD-rip2(M1*)	This study	IF-2341	p15A origin, carbR marker
plasmid	pIF-Ptet-BCD-rip3(M1*)	This study	IF-2342	p15A origin, carbR marker
plasmid	pIF-Ptet-BCD-rip4(M1*)	This study	IF-2343	p15A origin, carbR marker
plasmid	pIF-Ptet-BCD-rip1-FLAG	This study	IF-2563	p15A origin, carbR marker
plasmid	pIF-Ptet-BCD-rip2-FLAG	This study	IF-2564	p15A origin, carbR marker
plasmid	pIF-Ptet-BCD-rip3-FLAG	This study	IF-2565	p15A origin, carbR marker
plasmid	pIF-Ptet-BCD-rip4-FLAG	This study	IF-2566	p15A origin, carbR marker
Escherichia coli strain	EAW8, DaraBAD::PrprA-mCherry, DaraEp PCP6::gent::Pcp18-araE	Wall et al, 2020. PLOS Genetics	IF-2005	Rcs signaling pathway activation reporter, GentR marker
Escherichia coli strain	MG1655 ΔrcsF::kan	This study	IF-1035
Escherichia coli strain	MG1655 ΔrcsD::kan	This study	IF-1109
Escherichia coli strain	MG1655 ΔrcsA::kan	This study	IF-930
Escherichia coli strain	MG1655 Δwca::Cm	This study	IF-1169
Escherichia coli strain	EAW91	Wall et al, 2020. PLOS Genetics	IF-2416
plasmid	Pasr-YFP reporter	Ghose et al, 2023. PNAS	IF-2513	RtsA signaling pathway activation reporter, p15A origin, CmR marker
plasmid	pIF-Ptet-BCD-rtp1	This study	IF-807	p15A origin, carbR marker
plasmid	pIF-Ptet-BCD-rtp2	This study	IF-1059	p15A origin, carbR marker
plasmid	pIF-Ptet-BCD-rtp3	This study	IF-1319	p15A origin, carbR marker
plasmid	pIF-Ptet-BCD-rtp4	This study	IF-1320	p15A origin, carbR marker
plasmid	pIF-Ptet-BCD-rtp2(M*1)-ORF1	This study	IF-2344	p15A origin, carbR marker
plasmid	pIF-Ptet-BCD-rtp2-recoded-ORF1	This study	IF-2520	p15A origin, carbR marker
plasmid	pIF-Ptet-BCD-rtp2(M*1)-ORF2	This study	IF-2346	p15A origin, carbR marker
plasmid	pIF-Ptet-BCD-rtp2-recoded-ORF2	This study	IF-2522	p15A origin, carbR marker
plasmid	pIF-Ptet-BCD-rtp2(M*1)-ORF3	This study	IF-2345	p15A origin, carbR marker
plasmid	pIF-Ptet-BCD-rtp2-recoded-ORF3	This study	IF-2521	p15A origin, carbR marker
plasmid	pIF-Ptet-BCD-rtp2-del1	This study	IF-2575	p15A origin, carbR marker
plasmid	pIF-Ptet-BCD-rtp2-del2	This study	IF-2576	p15A origin, carbR marker
plasmid	pIF-Ptet-BCD-rtp2-del3	This study	IF-2577	p15A origin, carbR marker
plasmid	pIF-PompC-UTRsyn-GFP	This study	IF-1277	pSC101 origin, CmR marker
plasmid	pIF-Pvan-UTRompC-GFP	This study	IF-2373	pSC101 origin, CmR marker
plasmid	pIF-Pvan-ompC	This study	IF-1403	pSC101 origin, CmR marker
antibody	Anti-FLAG antibody	Sigma	Cat#: F1804	Used at 1:1000x concentration
antibody	Anti-DnaK antibody	Abcam	Cat#: ab69617	Used at 1:1000x concentration
antibody	Anti-OmpC antibody	ThermoFisher	Cat#: BS-20213R	Used at 1:1000x concentration
antibody	​Goat anti-Mouse IgG (H+L) Secondary Antibody, HRP	Invitrogen	Cat#: 32430	Used at 1:15,000x concentration
antibody	​Goat anti-Rabbit IgG (H+L) Secondary Antibody, HRP	Invitrogen	Cat#: 32460	Used at 1:15,000x concentration
commercial kit	SuperSignal West Femto Maximum Sensitivity Substrate	ThermoFisher Scientific	Cat#: 34095	N/A
commercial reagent	Chameleon Duo Pre-Stained Protein Ladder	Li-Cor	Cat#: 928-60000	N/A
commercial reagent	4x Laemmli Sample Buffer	Biorad	Cat#: 1610747	N/A
commercial reagent	β-mercaptoethanol	Sigma	Cat#: 60-24-2	N/A
commercial reagent	4-20% Mini-PROTEAN TGX gels (10 wells, 30 µL/well)	Biorad	4561093	N/A
commercial reagent	Coomassie Brilliant blue R 250	Sigma	Cat#: 6104-59-2	N/A
commercial reagent	Kapa Biosystems HiFi Hotstart Readymix	Roche	Cat#: 103568-586	N/A
commercial reagent	Taq polymerase (NEB)	NEB	Cat#: M0495	N/A
commercial reagent	Esp3I	NEB	Cat#: R0734	N/A
commercial reagent	T4 DNA ligase	NEB	Cat#: M0202	N/A
commercial reagent	Millipore VSWP 0.025-μm membrane filters	Millipore	Cat#: VSWP02500	N/A
commercial reagent	Zymoclean Gel DNA Recovery Kit	Zymo	Cat#: D4001	N/A
commercial reagent	DNA Clean & Concentrator	Zymo	Cat#: D4033	N/A
commercial reagent	NEBuilder Hifi DNA Assembly Master Mix	NEB	Cat #: E2621	N/A
commercial reagent	Direct-zol RNA MiniPrep	Zymo	Cat #: R2050	N/A
commercial reagent	RNA clean and concentrator kit	Zymo	Cat #: R1017	N/A
commercial reagent	Carbenicillin	Gold Bio	Cat #: C-103	N/A
commercial reagent	Chloramphenicol	Sigma	Cat #: C0378	N/A
commercial reagent	Kanamycin	Sigma	Cat #: K0254	N/A
commercial reagent	Anhydrotetracycline hydrochloride	Sigma	Cat #: 37919	N/A
commercial reagent	Mineral Oil	Sigma	Cat #: M3516	N/A
software	ImageJ (v1.53)	NIH	https://imagej.nih.gov/ij/	N/A
algorithm	MUSCLE	N/A	https://www.ebi.ac.uk/Tools/msa/muscle/	N/A
algorithm	PEAR - Paired-End reAd mergeR (v0.9.11)	N/A	https://cme.h-its.org/exelixis/web/software/pear/	N/A
algorithm	USEARCH – ultra-fast sequence analysis (v11.0.667)	N/A	https://www.drive5.com/usearch/	N/A
software	Geneious Primer 2022.2.2	Dotmatics	N/A	N/A
software	FlowJo (v10.0.7)	BD Biosciences	N/A	N/A
software	Biotek Gen5 (v3.02)	BioTek	N/A	N/A
software	MetaMorph (v7.10.2.240)	Molecular Devices	N/A	N/A
equipment	Synergy H1 Hybrid Multi-Mode Microplate Reader	BioTek	N/A	N/A
equipment	ChemiDoc Imaging system	BioRad	N/A	N/A
equipment	Miltenyi MACSQuant VYB	Miltenyi Biotec	N/A	N/A
