# Supplementary material for: Emergence of antiphage functions from random sequence libraries reveals mechanisms of gene birth
Source: Proc Natl Acad Sci U S A. 2025 Oct 15;122(42):e2513255122. doi: 10.1073/pnas.2513255122 (PMC12557735; doi:10.1073/pnas.2513255122)
Supplement: Supplementary file 3 — Dataset S02 (XLSX) [file pnas.2513255122.sd02.xlsx]

## Sheet: Dataset 2
SI Dataset S2. Mutations to T4 genomes following selection on strains expressing rtp2. Six independent selections and the corresponding mutations to the T4 genome are shown.
Sample	Minimum	Maximum	gene	locus_tag	NCBI protein_id	Amino Acid Change	CDS Position	Change	Reference Nucleotide(s)	Codon Change	Coverage	Polymorphism Type	Protein Effect	Variant Frequency	Variant P-Value (approximate)	Average Quality	CDS Codon Number	note
evo1	82731	82731	6	T4p151	NP_049764.1	G -> R	1651	G -> C	G	GGT -> CGT	3069	SNP (transversion)	Substitution	1	0	40	551	baseplate wedge; gp6; structural virion protein; inbacteriophage T4 and related viruses, the virion iscomposed of head and tail components; the capsid tailconsists of a contractile outer sheath, a inner tube, anda baseplate; the baseplate consists of a hub surrounded bysix wedges; wedge assembly is initiated by association ofgp10 and gp11, followed by addition of gp7, gp8, gp6, gp53and gp25
evo1	97392	97392	17	T4p163	NP_049776.1	P -> A	721	C -> G	C	CCT -> GCT	3818	SNP (transversion)	Substitution	1	0	40	241	DNA packaging enzyme, nuclease and ATPase activity;binds ssDNA, gp16 and gp20; gp17; terminase subunit withnuclease and ATPase activity; binds ssDNA; generates freephage genome ends from DNA concatamers, links them toproheads, and translocates DNA; in Bacteriphage T4, gp17forms complex with gp16
evo1	41447	41447	55.5	T4p070	NP_049684.1	D -> N	25	C -> T	C	GAC -> AAC	2679	SNP (transition)	Substitution	1	0	40	9	present in T4-related phage RB49
evo1	30674	30674	62	T4p049	NP_049664.1	A -> T	232	C -> T	C	GCT -> ACT	2890	SNP (transition)	Substitution	1	0	40	78	gp62; clamp loader is formed by heterodimer of gp44and gp62; clamp loader forms a complex with gp45 (clamp)in the presence of ATP and loads clamp on DNA; clamploader is necessary for T4 DNA synthesis and latetranscription
evo1	133637	133637	cd.4	T4p221	NP_049832.1		176	C -> T	C		3068	SNP (transition)	Truncation	0.999	0	40	59
evo2	93927	93927	13	T4p159	NP_049772.1	A -> T	304	G -> A	G	GCT -> ACT	3042	SNP (transition)	Substitution	1	0	40	102	neck or collar protein; gp13; structural virion protein; in bacteriophage T4 and related viruses, the virion is composed of head and tail components; the capsid tail consists of a contractile outer sheath, a inner tube, and a baseplate; after DNA is packaged into the head, gp13, gp14, and six trimers of gp wac (whisker or fibritin) bind to the portal vertex to complete the head, which then binds …
evo2	151307	151307	34	T4p249	NP_049860.1	V -> L	499	G -> C	G	GTA -> CTA	3633	SNP (transversion)	Substitution	1	0	40	167	gp34; structural virion protein; in bacteriophage T4 and related viruses, the virion is composed of head and tail components; the capsid tail consists of a contractile outer sheath, a inner tube, and a baseplate; long tail fibers radiate from the base plate; the long tail fibers are comprised of gp34 and gp37
evo2	116713	116714	51	T4p191	NP_049802.1	S -> V	235	AG -> GT	AG	AGT -> GTT	2195 -> 2198	Substitution	Substitution	1	0	40	79	gp51; chaperone; in bacteriophage T4 and related viruses, the virion is composed of head and tail components; the capsid tail consists of a contractile outer sheath, a inner tube, and a baseplate; the baseplate consists of a hub surrounded by six wedges; gp51 catalyzes assembly of the hub
evo3	26070	26070	42	T4p044	NP_049659.1		150	G -> A	G	GGC -> GGT	2470	SNP (transition)	None	1	0	40	50	dCMP hydroxymethylase for producing modified hydroxymethylcytosine in T4 DNA
evo3	9062	9062	dexA.1	T4p015	NP_049630.1	T -> I	89	G -> A	G	ACT -> ATT	2407	SNP (transition)	Substitution	1	0	39	30
evo3	110944	110944	hoc	T4p181	NP_049793.1	P -> L	374	G -> A	G	CCT -> CTT	3543	SNP (transition)	Substitution	1	0	40	125	highly immunogenic supplemental capsid protein at the center of each capsomere
evo3	1804	1805	rIIA	T4p001	NP_049616.1		385	#NAME?	TA		2763	Deletion	Frame Shift	1	0	40	129	membrane integrity protector; mutants give rapid lysis on various lysogenic strains due to effects of specific prophage products, mistakenly interpreted as related to lysis inhibition
evo3	16050	16050	segF	T4p030	NP_049645.1		231	A -> G	A	CGT -> CGC	2092	SNP (transition)	None	1	0	40	77	site-specific endonuclease; relative of mobile endonucleases of filamentous fungi; GIY-YIG family
evo4	84640	84640	7	T4p152	NP_049765.1	N -> K	1581	C -> A	C	AAC -> AAA	3421	SNP (transversion)	Substitution	0.999	0	40	527	C-terminus is predicted integral membrane domain; gp7; structural virion protein; in bacteriophage T4 and related viruses, the virion is composed of head and tail components; the capsid contractile tail consists of a contractile outer sheath, a inner tube, and a baseplate; the baseplate consists of a hub surrounded by six wedges; gp7 is a component of the wedges and is localized to the outer corn…
evo5	83085	83085	7	T4p152	NP_049765.1	T -> I	26	C -> T	C	ACT -> ATT	2621	SNP (transition)	Substitution	0.999	0	40	9	C-terminus is predicted integral membrane domain; gp7; structural virion protein; in bacteriophage T4 and related viruses, the virion is composed of head and tail components; the capsid contractile tail consists of a contractile outer sheath, a inner tube, and a baseplate; the baseplate consists of a hub surrounded by six wedges; gp7 is a component of the wedges and is localized to the outer corn…
evo5	16309	16309	56	T4p031	NP_049646.1		477	C -> T	C	AAG -> AAA	1895	SNP (transition)	None	0.999	0	40	159	removes dCTP,dCDP/dUTP,dUDP from precursor pool; gp56; gp56 is a dCTPase and catalyzes coversion of dCTP to dCMP plus diphosphate; gp56 is also a dCDPase/dUTPase, dUDPase; essential for normal development of all T-even related phages; these phages use deoxy-hydroxymethyl-cytosine instead of deoxycytosine in their DNA; gp56 hydrolyzes dCTP and dCDP, preventing incoorporation into phage DNA
evo5	37207	37207	a-gt	T4p059	NP_049673.1	T -> I	620	G -> A	G	ACA -> ATA	2599	SNP (transition)	Substitution	1	0	40	207	adds a glucose in alpha linkage to hydroxymethylcytosine residues in T4 DNA
evo5	80328	80329	segC	T4p148	NP_049761.1		133	#NAME?	AA		2749	Deletion	Frame Shift	1	0	39	45	site-specific DNA endonuclease; GIY-YIG family
evo6	83906	83906	7	T4p152	NP_049765.1	D -> N	847	G -> A	G	GAC -> AAC	4023	SNP (transition)	Substitution	1	0	40	283	C-terminus is predicted integral membrane domain; gp7; structural virion protein; in bacteriophage T4 and related viruses, the virion is composed of head and tail components; the capsid contractile tail consists of a contractile outer sheath, a inner tube, and a baseplate; the baseplate consists of a hub surrounded by six wedges; gp7 is a component of the wedges and is localized to the outer corn…
evo6	98152	98152	17	T4p163	NP_049776.1	R -> H	1481	G -> A	G	CGC -> CAC	4310	SNP (transition)	Substitution	1	0	40	494	DNA packaging enzyme, nuclease and ATPase activity;binds ssDNA, gp16 and gp20; gp17; terminase subunit withnuclease and ATPase activity; binds ssDNA; generates freephage genome ends from DNA concatamers, links them toproheads, and translocates DNA; in Bacteriphage T4, gp17forms complex with gp16
evo6	16050	16050	segF	T4p030	NP_049645.1		231	A -> G	A	CGT -> CGC	3036	SNP (transition)	None	1	0	40	77	site-specific endonuclease; relative of mobile endonucleases of filamentous fungi; GIY-YIG family
evo6	64843	64842	vs.8	T4p119	NP_049732.1		71	(T)2 -> (T)3			7022	Insertion (tandem repeat)	Frame Shift	1	0	40	24
